# Supplementary material for: The immune checkpoint molecule, VTCN1/B7-H4, guides differentiation and suppresses proinflammatory responses and MHC class I expression in an embryonic stem cell-derived model of human trophoblast
Source: Front Endocrinol (Lausanne). 2023 Mar 16;14:1069395. doi: 10.3389/fendo.2023.1069395 (PMC10062451; doi:10.3389/fendo.2023.1069395)
Supplement: Supplementary file 6 [file Table_1.xlsx]

## Sheet:  Top 5 pathway
Top 5 pathways shown to be enriched at 24 h, 48 h and 72 h after VTCN1 KD in BAP differentiated cells by KEGG analysis of differentially expressed genes (DEGs) sorted by p-value and hit count
Term	Description	P-value	Count	FDR
24 h
hsa05168	Herpes simplex infection	4.3e-10	14	4.58e-07
hsa05164	Influenza A	3.16e-09	13	3.37e-06
hsa05162	Measles	4.4e-07	10	0.000469
hsa04060	Cytokine-cytokine receptor interaction	1.16e-06	12	0.00123826
hsa05160	Hepatitis C	5e-06	9	0.00533187
48 h
hsa04975	Fat digestion and absorption	0.000228	5	0.256839
hsa05168	Herpes simplex infection	0.000517	8	0.58294
hsa05164	Influenza A	0.00226785	7	2.53257
hsa05162	Measles	0.00370941	6	4.11185
hsa05030	Cocaine addiction	0.00652978	4	7.13441
72 h
hsa05168	Herpes simplex infection	4.3e-10	14	4.58e-07
hsa05164	Influenza A	3.16e-09	13	3.37e-06
hsa05162	Measles	4.4e-07	10	0.000469
hsa04622	RIG-I-like receptor signaling pathway	1.16e-06	12	0.00123826
hsa05160	Hepatitis C	5e-06	9	0.00533187
