# Supplementary material for: The immune checkpoint molecule, VTCN1/B7-H4, guides differentiation and suppresses proinflammatory responses and MHC class I expression in an embryonic stem cell-derived model of human trophoblast
Source: Front Endocrinol (Lausanne). 2023 Mar 16;14:1069395. doi: 10.3389/fendo.2023.1069395 (PMC10062451; doi:10.3389/fendo.2023.1069395)
Supplement: Supplementary file 7 [file Table_2.xlsx]

## Sheet: Fold-change of EVT specific gen
Fold-change of EVT specific genes derived from RNA-seq at 24 h, 48 h and 72 h after VTCN1 KD in BAP differentiated cells.
Gene name	Fold change	P-value	Adjusted P-value
24 h
HLA-G	1.60777	0.123213	0.351385
ITGA5	1.39405	1.77e-19	1.07e-17
ITGB1	1.10418	0.048131	0.186329
MMP-2	1.22173	0.0107857	0.0624914
48 h
HLA-G	1.09062	0.643102	0.848178
ITGA5	1.32004	4.35e-19	1.78e-17
ITGB1	1.04364	0.151066	0.379786
MMP-2	1.00357	0.941485	0.97872
MMP-12	1.48196	0.140816	0.36262
72 h
HLA-G	0.468825	0.000420157	0.00528058
ITGA5	1.27944	0.000852273	0.00960377
ITGB1	1.05616	0.011408	0.074309
MMP-2	1.00707	0.955721	0.985615
MMP-12	3.12672	0.000975099	0.0107687
